# Supplementary material for: AutoPM3: enhancing variant interpretation via LLM-driven PM3 evidence extraction from scientific literature
Source: Bioinformatics. 2025 Jun 30;41(7):btaf382. doi: 10.1093/bioinformatics/btaf382 (PMC12263107; doi:10.1093/bioinformatics/btaf382)
Supplement: btaf382_Supplementary_Data [file btaf382_supplementary_data.zip]

Archive with 1 entries (1 files):
- Supplemenary Materials.pdf
